# Supplementary material for: Physiologic and Transcriptomic Effects Triggered by Overexpression of Wild Type and Mutant DNA Topoisomerase I in Streptococcus pneumoniae
Source: Int J Mol Sci. 2023 Oct 31;24(21):15800. doi: 10.3390/ijms242115800 (PMC10648598; doi:10.3390/ijms242115800)
Supplement: Supplementary file 1 [file ijms-24-15800-s001.zip]

Archive with 1 entries (1 files):
- ijms-2648892-supplementary.pptx
